# Supplementary material for: Necessity of electrically conductive pili for methanogenesis with magnetite stimulation
Source: PeerJ. 2018 Mar 21;6:e4541. doi: 10.7717/peerj.4541 (PMC5866715; doi:10.7717/peerj.4541)
Supplement: Data S3 [file peerj-06-4541-s003.xlsx]

## Sheet: Methane
Figure 4. Co-cultures of M. barkeri (M. b) and a pilA-deficient G.metallireducens (G. m-deltapilA) strain in the presence, or absence, of magnetite (Fe3O4).
Methane(mmol)	G.m-deltapilA+Fe3O4		G.m-deltapilA+M.b+Fe3O4		G.m-deltapilA+M.b
Days	mean	SD	mean	SD	mean	SD
0	0	0	0	0	0	0
5	0.0012476	0.00029862	0.0277	0.0002203	0.0228	0.00032206
10	0.0183	0.00020063	0.119	0.0030037	0.0417	0.00025122
15	0.0013489	0.00016521	0.1654	0.0013954	0.0772	0.0021256
20	0.00145	8.7063e-06	0.1836	0.001119	0.0932	7.2152e-05
25	0.0043067	7.2178e-05	0.2074	0.0011847	0.1352	0.0030268
30	0.0172	4.1037e-05	0.293	0.0013067	0.2069	0.0037182
35	0.0141	0.00029099	0.3834	0.0252	0.2235	0.0068536
40	0.0011007	7.4265e-06	0.2999	0.00027453	0.1826	0.0046977
45	0.0068301	0.00069123	0.3447	0.0035697	0.2479	0.0012711
50	0.0138	0.0012216	0.3332	0.0091346	0.2316	0.0032462

## Sheet: Ferrous iron
Ferrous iron(mmol)	G.m-deltapilA+Fe3O4		G.m-deltapilA+M.b+Fe3O4		G.m-deltapilA+M.b
Days	mean	SD	mean	SD	mean	SD
0	0	0	0	0	0	0
5	0.00764	0.0077175	0.0101	0.0081585	0	0
10	0.0157	0.0099226	0.0435	0.0205	0	0
15	0.0101	0.0046305	0.0321	0.007938	0	0
20	0.0196	0.001323	0.0409	0.011	0	0
25	0.0184	0.0141	0.02	0.0059535	0	0
30	0.0407	0.0174	0.0399	0.0146	0	0
35	0.0453	0.0019845	0.0231	0.003969	0	0
40	0.0254	0.0031311	0.0426	0.0033075	0	0
45	0.0384	0.0024255	0.0276	0.0041895	0	0
50	0.0347	0.0037485	0.0391	0.006615	0	0

## Sheet: Ethanol
Ethanol(mmol)	G.m-deltapilA+Fe3O4		G.m-deltapilA+M.b+Fe3O4		G.m-deltapilA+M.b
Days	mean	SD	mean	SD	mean	SD
0	1.1998	0.06	0.9634	0.0482	1.0378	0.0519
5	1.0714	0.0536	0.8868	0.0443	1.0819	0.041
10	1.0932	0.0697	0.8769	0.0438	1.0572	0.0286
15	1.0136	0.0507	0.8713	0.0436	1.1522	0.0576
20	1.0526	0.0526	0.8441	0.0272	1.1851	0.0593
25	1.0719	0.0236	0.9089	0.0454	1.0872	0.0544
30	1.0929	0.0546	0.8538	0.0327	1.0124	0.0506
35	1.0841	0.0542	0.8951	0.0448	1.0821	0.0541
40	1.134	0.0567	0.8319	0.0316	1.1176	0.0559
45	1.1091	0.0555	0.8716	0.0436	1.1572	0.0579
50	1.0844	0.0422	0.7908	0.0345	0.9952	0.0498

## Sheet: Acetate
Acetate(mmol)	G.m-deltapilA+Fe3O4		G.m-deltapilA+M.b+Fe3O4		G.m-deltapilA+M.b
Days	mean	SD	mean	SD	mean	SD
0	0	0	0	0	0	0
5	0	0	0	0	0	0
10	0	0	0	0	0	0
15	0	0	0	0	0	0
20	0	0	0	0	0	0
25	0	0	0	0	0	0
30	0	0	0	0	0	0
35	0	0	0	0	0	0
40	0	0	0	0	0	0
45	0	0	0	0	0	0
50	0	0	0	0	0	0
